# Supplementary material for: Genome-Wide Identification of the AGC Kinase Family in Tetraploid Potato (Solanum tuberosum L.) Cultivar ‘Qingshu No. 9’ and Functional Analysis of StD6PK in Response to Late Blight (Phytophthora infestans)
Source: Plants (Basel). 2025 Dec 15;14(24):3818. doi: 10.3390/plants14243818 (PMC12737297; doi:10.3390/plants14243818)
Supplement: Supplementary file 1 [file plants-14-03818-s001.zip]

Archive with 2 entries (2 files):
- Fig. S.pdf
- plants-4006981-Table.S.xlsx
