# Supplementary material for: Genome-Wide Identification of the AGC Kinase Family in Tetraploid Potato (Solanum tuberosum L.) Cultivar ‘Qingshu No. 9’ and Functional Analysis of StD6PK in Response to Late Blight (Phytophthora infestans)
Source: Plants (Basel). 2025 Dec 15;14(24):3818. doi: 10.3390/plants14243818 (PMC12737297; doi:10.3390/plants14243818)
Supplement: Supplementary file 1 [file plants-14-03818-s001.zip › plants-4006981-Table.S.xlsx]

## Sheet: S1
Table S1. Basic information of StAGC family genes and proteins in ‘Qingshu No. 9’.
Seriar Number	Sequence ID	Number of Amino Acid	Molecular Weight	Theoretical pI	Subcellular Location
1	Soltu.Q9.Chr09_A30025609.g	551	63562.8	8.11	nucl
2	Soltu.Q9.Chr04_A40011450.g	608	66904.9	8.81	nucl
3	Soltu.Q9.Chr03_A20008791.g	465	52096.4	6.35	cyto
4	Soltu.Q9.Chr04_A10012245.g	533	61640.6	5.87	cyto
5	Soltu.Q9.Chr09_A20023381.g	511	58962.5	5.71	nucl
6	Soltu.Q9.Chr04_A40011232.g	287	33451.7	9.27	cyto
7	Soltu.Q9.Chr12_A30032272.g	472	54071.8	5.92	nucl
8	Soltu.Q9.Chr11_A20028563.g	473	52073.3	6.22	nucl
9	Soltu.Q9.Chr11_A40028271.g	838	92942.3	7.52	chlo
10	Soltu.Q9.Chr07_A40019362.g	629	69801.1	5.65	chlo
11	Soltu.Q9.Chr05_A10014490.g	286	32371.5	5.69	chlo
12	Soltu.Q9.Chr05_A20014031.g	907	101077	5.1	plas
13	Soltu.Q9.Chr06_A30015710.g	513	59199.2	5.86	nucl
14	Soltu.Q9.Chr08_A30022039.g	226	26638.1	8.17	cyto
15	Soltu.Q9.Chr02_A20005266.g	666	73866.4	7.59	nucl
16	Soltu.Q9.Chr11_A40028272.g	473	52086.3	6.22	nucl
17	Soltu.Q9.Chr02_A20005145.g	542	62076.8	8.6	cyto
18	Soltu.Q9.Chr11_A40027526.g	461	52158.1	5.29	nucl
19	Soltu.Q9.Chr11_A10026657.g	424	47488.9	4.91	cyto
20	Soltu.Q9.Chr03_A40008105.g	493	55414.8	6.74	cyto
21	Soltu.Q9.Chr10_A10024902.g	703	77977.9	6.75	nucl
22	Soltu.Q9.Chr06_A10016727.g	858	94821.4	6.43	nucl
23	Soltu.Q9.Chr11_A20028816.g	1021	114560	6.81	cyto
24	Soltu.Q9.Chr04_A20012390.g	1105	122650	5.5	nucl
25	Soltu.Q9.Chr01_A40003121.g	700	77123.6	7.55	nucl
26	Soltu.Q9.Chr09_A10023912.g	530	61081.9	8.12	nucl
27	Soltu.Q9.Chr12_A40030533.g	295	34144.3	9.24	cyto
28	Soltu.Q9.Chr10_A20025948.g	1005	110097	9.33	nucl
29	Soltu.Q9.Chr12_A30029856.g	455	52357.1	7.17	cyto
30	Soltu.Q9.Chr11_A20028562.g	838	93033.5	7.97	chlo
31	Soltu.Q9.Chr09_A30024187.g	416	47119.8	6.17	chlo
32	Soltu.Q9.Chr06_A40015622.g	513	59169.2	5.86	nucl
33	Soltu.Q9.Chr11_A20028085.g	281	32784	9.41	cyto
34	Soltu.Q9.Chr04_A20010851.g	607	66714.7	8.81	nucl
35	Soltu.Q9.Chr03_A40010353.g	1211	134369	5.52	nucl
36	Soltu.Q9.Chr03_A40010365.g	726	81534.2	4.82	nucl
37	Soltu.Q9.Chr09_A40022812.g	1012	111524	9.29	nucl
38	Soltu.Q9.Chr04_A20012281.g	512	58667.2	6.09	cyto
39	Soltu.Q9.Chr09_A30023671.g	1019	112385	9.24	nucl
40	Soltu.Q9.Chr11_A40027425.g	494	55076.6	6.43	nucl
41	Soltu.Q9.Chr03_A20008285.g	493	55488.9	6.73	nucl
42	Soltu.Q9.Chr02_A20007257.g	631	69612.6	6.4	nucl
43	Soltu.Q9.Chr08_A20020730.g	298	34530.8	9.35	cyto
44	Soltu.Q9.Chr06_A30018355.g	858	94747.3	6.54	nucl
45	Soltu.Q9.Chr07_A30021586.g	604	66290.2	9.02	nucl
46	Soltu.Q9.Chr06_A10016081.g	466	51984.9	6.86	nucl
47	Soltu.Q9.Chr01_A30003011.g	1000	111646	6.34	nucl
48	Soltu.Q9.Chr11_A10026590.g	494	55057.6	6.24	nucl
49	Soltu.Q9.Chr12_A30032424.g	295	34125.2	9.24	cyto
50	Soltu.Q9.Chr12_A30029752.g	508	58645	6.04	nucl
51	Soltu.Q9.Chr06_A20015057.g	510	58984.8	5.47	nucl
52	Soltu.Q9.Chr06_A40015647.g	513	59171.3	5.95	nucl
53	Soltu.Q9.Chr02_A20007145.g	525	58258.4	6.41	nucl
54	Soltu.Q9.Chr12_A20029432.g	453	50219.9	6.96	nucl
55	Soltu.Q9.Chr08_A10020479.g	291	33583.7	9.3	cyto
56	Soltu.Q9.Chr11_A40028013.g	281	32802	9.41	cyto
57	Soltu.Q9.Chr04_A20010522.g	287	33465.7	9.27	cyto
58	Soltu.Q9.Chr06_A30017523.g	604	68937.9	7.9	cyto
59	Soltu.Q9.Chr06_A10016114.g	410	46159.5	6.81	nucl
60	Soltu.Q9.Chr10_A20024439.g	615	67513.6	8.83	nucl
61	Soltu.Q9.Chr07_A40020123.g	604	66277.1	9.02	nucl
62	Soltu.Q9.Chr06_A20015726.g	493	55414.8	6.74	cyto
63	Soltu.Q9.Chr03_A40010375.g	1296	144236	5.65	nucl
64	Soltu.Q9.Chr09_A20023864.g	530	61081.9	8.12	nucl
65	Soltu.Q9.Chr09_A10021936.g	1012	111543	9.31	nucl
66	Soltu.Q9.Chr06_A30018353.g	858	94747.3	6.54	nucl
67	Soltu.Q9.Chr12_A30032228.g	537	61881.7	5.86	nucl
68	Soltu.Q9.Chr01_A20002495.g	700	77124.6	7.21	nucl
69	Soltu.Q9.Chr05_A30015232.g	286	32343.5	5.68	chlo
70	Soltu.Q9.Chr06_A40017055.g	858	94747.3	6.54	nucl
71	Soltu.Q9.Chr03_A20009239.g	511	55894.4	6.02	cyto
72	Soltu.Q9.Chr03_A40008426.g	465	52001.3	6.35	chlo
73	Soltu.Q9.Chr06_A20015725.g	493	55414.8	6.74	cyto
74	Soltu.Q9.Chr03_A30008952.g	2002	223356	8.02	nucl
75	Soltu.Q9.Chr11_A40028682.g	959	107596	8.26	cyto
76	Soltu.Q9.Chr01_A20002913.g	1097	122314	6.71	nucl
77	Soltu.Q9.Chr11_A30028110.g	494	55073.6	6.43	nucl
78	Soltu.Q9.Chr11_A20027134.g	461	52126.1	5.29	nucl
79	Soltu.Q9.Chr11_A10026714.g	460	52001.9	5.23	nucl
80	Soltu.Q9.Chr10_A30027332.g	475	53483.5	6.58	chlo
81	Soltu.Q9.Chr03_A40010372.g	1159	130886	5.23	nucl
82	Soltu.Q9.Chr11_A30029316.g	838	93033.5	7.97	chlo
83	Soltu.Q9.Chr04_A30010051.g	279	31399.8	5.46	cyto
84	Soltu.Q9.Chr08_A40021157.g	299	34597.8	9.35	cyto
85	Soltu.Q9.Chr02_A30005218.g	405	46211.4	8.66	cyto
86	Soltu.Q9.Chr01_A40003566.g	1017	113335	6.75	nucl
87	Soltu.Q9.Chr12_A20030324.g	504	57923.3	6.15	nucl
88	Soltu.Q9.Chr09_A20022411.g	1009	111238	9.31	nucl
89	Soltu.Q9.Chr10_A20025972.g	1005	110301	9.24	nucl
90	Soltu.Q9.Chr01_A10002616.g	700	77123.6	7.55	nucl
91	Soltu.Q9.Chr12_A30030076.g	461	52752.7	9.18	nucl
92	Soltu.Q9.Chr03_A10007778.g	511	55876.4	5.94	cyto
93	Soltu.Q9.Chr11_A30029317.g	838	93033.5	7.97	chlo
94	Soltu.Q9.Chr10_A20024472.g	613	67302.4	8.83	nucl
95	Soltu.Q9.Chr10_A10024899.g	703	77951.8	6.25	nucl
96	Soltu.Q9.Chr03_A20009871.g	1292	143792	5.65	nucl
97	Soltu.Q9.Chr03_A10007470.g	465	52034.3	6.32	chlo
98	Soltu.Q9.Chr02_A40005680.g	666	73722.2	7.59	nucl
99	Soltu.Q9.Chr10_A10024186.g	613	67358.4	8.83	nucl
100	Soltu.Q9.Chr04_A30010208.g	608	66916.8	8.77	nucl
101	Soltu.Q9.Chr05_A30014219.g	1080	119864	4.93	plas
102	Soltu.Q9.Chr01_A20002509.g	700	77124.6	7.21	nucl
103	Soltu.Q9.Chr02_A10005554.g	666	73738.2	7.59	nucl
104	Soltu.Q9.Chr12_A20029435.g	453	50219.9	6.96	nucl
105	Soltu.Q9.Chr12_A40030472.g	550	63562.7	6.57	nucl
106	Soltu.Q9.Chr11_A20027069.g	494	55100.7	6.43	nucl
107	Soltu.Q9.Chr09_A30025154.g	511	58962.5	5.71	nucl
108	Soltu.Q9.Chr04_A30010052.g	277	31227.6	5.46	chlo
109	Soltu.Q9.Chr03_A40008696.g	511	55890.4	5.94	cyto
110	Soltu.Q9.Chr04_A30009888.g	277	31294.8	5.46	chlo
111	Soltu.Q9.Chr04_A40013092.g	1083	120313	5.36	nucl
112	Soltu.Q9.Chr11_A30029471.g	949	106170	8.24	cyto
113	Soltu.Q9.Chr04_A20010617.g	279	31399.8	5.46	cyto
114	Soltu.Q9.Chr04_A10010084.g	287	33423.7	9.26	cyto
115	Soltu.Q9.Chr06_A30018042.g	1102	123483	5.11	nucl
116	Soltu.Q9.Chr08_A20020586.g	241	28424.3	9.02	cyto
117	Soltu.Q9.Chr04_A10010194.g	275	30972.3	5.59	cyto
118	Soltu.Q9.Chr10_A40025888.g	475	53537.4	6.33	nucl
119	Soltu.Q9.Chr02_A30006752.g	521	57868	6.29	nucl
120	Soltu.Q9.Chr03_A40008662.g	1170	130724	5.52	chlo
121	Soltu.Q9.Chr12_A40029092.g	508	58599	6.08	nucl
122	Soltu.Q9.Chr09_A10022698.g	416	47047.7	5.95	chlo
123	Soltu.Q9.Chr08_A10019932.g	226	26638.1	8.17	cyto
124	Soltu.Q9.Chr02_A40007457.g	521	57940.1	6.41	nucl
125	Soltu.Q9.Chr12_A30032399.g	295	34102.2	9.24	cyto
126	Soltu.Q9.Chr06_A30018063.g	1104	123800	5.1	nucl
127	Soltu.Q9.Chr11_A30029318.g	473	52086.3	6.22	nucl
128	Soltu.Q9.Chr09_A40023713.g	511	58886.4	5.88	nucl
129	Soltu.Q9.Chr08_A30022161.g	287	33236.4	9.37	cyto
130	Soltu.Q9.Chr04_A10010064.g	287	33451.7	9.27	cyto
131	Soltu.Q9.Chr03_A20009132.g	1170	130858	5.52	chlo
132	Soltu.Q9.Chr12_A20029162.g	464	53062.1	9.18	nucl
133	Soltu.Q9.Chr04_A30009887.g	279	31399.8	5.46	cyto
134	Soltu.Q9.Chr05_A40015408.g	286	32304.5	5.89	chlo
135	Soltu.Q9.Chr04_A20010618.g	277	31173.5	5.45	nucl
136	Soltu.Q9.Chr02_A30005296.g	666	73726.2	7.59	nucl
137	Soltu.Q9.Chr02_A10006548.g	631	69546.5	6.43	nucl
138	Soltu.Q9.Chr10_A40026597.g	1005	110198	9.3	nucl
139	Soltu.Q9.Chr07_A10018902.g	604	66243.1	9.02	nucl
140	Soltu.Q9.Chr06_A10015925.g	1188	130862	5.56	nucl
141	Soltu.Q9.Chr04_A10010197.g	316	35802.2	6.34	chlo

## Sheet: S2
Table S2.Ka/Ks ratios of StAGC genes in tetraploid potato.
Gene1	Gene2	Ka	Ks	Ka_Ks
Soltu.Q9.Chr03_A20008791.g	Soltu.Q9.Chr03_A40008426.g	0.0111873	0.0595682	0.187806
Soltu.Q9.Chr04_A10012245.g	Soltu.Q9.Chr04_A20012281.g	0.0224731	0.0909805	0.24701
Soltu.Q9.Chr04_A10012245.g	Soltu.Q9.Chr12_A20030324.g	0.087527	0.688013	0.127217
Soltu.Q9.Chr04_A10012245.g	Soltu.Q9.Chr12_A30032228.g	0.0884914	0.688013	0.128619
Soltu.Q9.Chr04_A10012245.g	Soltu.Q9.Chr12_A30032272.g	0.105761	0.695706	0.15202
Soltu.Q9.Chr04_A10012245.g	Soltu.Q9.Chr12_A40030472.g	0.0859906	0.714943	0.120276
Soltu.Q9.Chr09_A20023381.g	Soltu.Q9.Chr09_A30025154.g	0	0.0305386	0
Soltu.Q9.Chr09_A20023381.g	Soltu.Q9.Chr09_A40023713.g	0.0041847	0.0242813	0.172342
Soltu.Q9.Chr12_A30032272.g	Soltu.Q9.Chr12_A40030472.g	0.0269614	0.0948361	0.284295
Soltu.Q9.Chr11_A20028563.g	Soltu.Q9.Chr11_A30029318.g	0.000935	0.00575266	0.162562
Soltu.Q9.Chr11_A20028563.g	Soltu.Q9.Chr11_A40028272.g	0.000935	0.00575266	0.162562
Soltu.Q9.Chr05_A10014490.g	Soltu.Q9.Chr05_A30015232.g	0.0137182	0.0419874	0.326721
Soltu.Q9.Chr05_A10014490.g	Soltu.Q9.Chr05_A40015408.g	0.00913253	0.0471359	0.193749
Soltu.Q9.Chr05_A20014031.g	Soltu.Q9.Chr05_A30014219.g	0.00821889	0.0303503	0.270801
Soltu.Q9.Chr06_A30015710.g	Soltu.Q9.Chr06_A40015647.g	0.00248911	0.00909791	0.273592
Soltu.Q9.Chr06_A30015710.g	Soltu.Q9.Chr06_A40015622.g	0.000829	0.00605452	0.136878
Soltu.Q9.Chr06_A30015710.g	Soltu.Q9.Chr09_A20023381.g	0.0868248	0.678822	0.127905
Soltu.Q9.Chr06_A30015710.g	Soltu.Q9.Chr09_A30025154.g	0.0872631	0.68513	0.127367
Soltu.Q9.Chr06_A30015710.g	Soltu.Q9.Chr09_A40023713.g	0.0868248	0.694706	0.124981
Soltu.Q9.Chr06_A30015710.g	Soltu.Q9.Chr09_A40023713.g	0.0868248	0.694706	0.124981
Soltu.Q9.Chr08_A30022039.g	Soltu.Q9.Chr08_A40021039.g	0	0.0334317	0
Soltu.Q9.Chr02_A20005266.g	Soltu.Q9.Chr02_A30005296.g	0.00589008	0.0130438	0.451562
Soltu.Q9.Chr02_A20005266.g	Soltu.Q9.Chr02_A40005680.g	0.00589265	0.0108383	0.543686
Soltu.Q9.Chr11_A10026657.g	Soltu.Q9.Chr11_A10026714.g	0.00510858	0.0425772	0.119984
Soltu.Q9.Chr11_A10026657.g	Soltu.Q9.Chr11_A20027134.g	0.00716118	0.0499293	0.143426
Soltu.Q9.Chr11_A10026657.g	Soltu.Q9.Chr11_A40027526.g	0.00715874	0.0353631	0.202435
Soltu.Q9.Chr11_A10026657.g	Soltu.Q9.Chr11_A40028272.g	0.32654	NaN	NaN
Soltu.Q9.Chr06_A10016727.g	Soltu.Q9.Chr06_A30018353.g	0.0076146	0.0135885	0.560372
Soltu.Q9.Chr06_A10016727.g	Soltu.Q9.Chr06_A40017055.g	0.0076146	0.0135885	0.560372
Soltu.Q9.Chr06_A10016727.g	Soltu.Q9.Chr11_A20028562.g	0.168087	0.529117	0.317675
Soltu.Q9.Chr06_A10016727.g	Soltu.Q9.Chr11_A30029316.g	0.168087	0.529117	0.317675
Soltu.Q9.Chr06_A10016727.g	Soltu.Q9.Chr11_A40028271.g	0.163229	0.538969	0.302854
Soltu.Q9.Chr11_A20028816.g	Soltu.Q9.Chr11_A30029471.g	0.00340729	0.00548162	0.621584
Soltu.Q9.Chr11_A20028816.g	Soltu.Q9.Chr11_A40028682.g	0.00494532	0.0365151	0.135432
Soltu.Q9.Chr04_A20012390.g	Soltu.Q9.Chr04_A40013092.g	0.00438992	0.0137698	0.318809
Soltu.Q9.Chr09_A10023912.g	Soltu.Q9.Chr09_A20023864.g	0	0.0243924	0
Soltu.Q9.Chr09_A10023912.g	Soltu.Q9.Chr09_A30025609.g	0	0.0400506	0
Soltu.Q9.Chr10_A20025948.g	Soltu.Q9.Chr10_A40026597.g	0.00612382	0.0312176	0.196166
Soltu.Q9.Chr12_A30029856.g	Soltu.Q9.Chr12_A40029092.g	0.00188088	0.0445846	0.0421868
Soltu.Q9.Chr11_A20028562.g	Soltu.Q9.Chr11_A30029316.g	0	0	NaN
Soltu.Q9.Chr11_A20028562.g	Soltu.Q9.Chr11_A40028271.g	0.00881486	0.0393357	0.224093
Soltu.Q9.Chr06_A40015622.g	Soltu.Q9.Chr09_A30025154.g	0.0945545	0.665402	0.142101
Soltu.Q9.Chr06_A40015622.g	Soltu.Q9.Chr09_A40023713.g	0.0941161	0.666991	0.141106
Soltu.Q9.Chr11_A20028085.g	Soltu.Q9.Chr11_A30028478.g	0.0133828	0.0141896	0.943142
Soltu.Q9.Chr11_A20028085.g	Soltu.Q9.Chr11_A40028013.g	0.00153257	0.0159722	0.0959521
Soltu.Q9.Chr04_A20010851.g	Soltu.Q9.Chr04_A30010208.g	0.00357932	0.0192588	0.185853
Soltu.Q9.Chr04_A20010851.g	Soltu.Q9.Chr04_A40011450.g	0.00357953	0.026605	0.134544
Soltu.Q9.Chr03_A40010353.g	Soltu.Q9.Chr06_A30018042.g	0.120828	0.598396	0.20192
Soltu.Q9.Chr09_A40022812.g	Soltu.Q9.Chr10_A20025948.g	0.169701	0.571049	0.297173
Soltu.Q9.Chr09_A40022812.g	Soltu.Q9.Chr10_A20025972.g	0.169273	0.564459	0.299886
Soltu.Q9.Chr09_A40022812.g	Soltu.Q9.Chr10_A40026597.g	0.167074	0.564459	0.295989
Soltu.Q9.Chr09_A40022812.g	Soltu.Q9.Chr11_A40028271.g	0.399228	NaN	NaN
Soltu.Q9.Chr04_A20012281.g	Soltu.Q9.Chr12_A20030324.g	0.0710725	0.637625	0.111464
Soltu.Q9.Chr04_A20012281.g	Soltu.Q9.Chr12_A30032272.g	0.0778347	0.633747	0.122817
Soltu.Q9.Chr04_A20012281.g	Soltu.Q9.Chr12_A30032228.g	0.0720268	0.637625	0.112961
Soltu.Q9.Chr04_A20012281.g	Soltu.Q9.Chr12_A40030472.g	0.0811664	0.640731	0.126678
Soltu.Q9.Chr09_A30023671.g	Soltu.Q9.Chr09_A40022812.g	0.00627438	0.0249785	0.251191
Soltu.Q9.Chr09_A30023671.g	Soltu.Q9.Chr10_A20025948.g	0.170217	0.567545	0.299918
Soltu.Q9.Chr09_A30023671.g	Soltu.Q9.Chr10_A20025972.g	0.169793	0.561024	0.302648
Soltu.Q9.Chr09_A30023671.g	Soltu.Q9.Chr10_A40026597.g	0.167608	0.561024	0.298753
Soltu.Q9.Chr03_A20008285.g	Soltu.Q9.Chr03_A40008105.g	0.0017466	0.0184294	0.0947725
Soltu.Q9.Chr03_A20008285.g	Soltu.Q9.Chr11_A30028110.g	0.0690447	0.59813	0.115434
Soltu.Q9.Chr02_A20007257.g	Soltu.Q9.Chr02_A30005296.g	0.113816	0.585225	0.194483
Soltu.Q9.Chr02_A20007257.g	Soltu.Q9.Chr02_A40005680.g	0.114825	0.577954	0.198676
Soltu.Q9.Chr08_A20020730.g	Soltu.Q9.Chr08_A30022161.g	0.0122031	0.1427	0.0855162
Soltu.Q9.Chr08_A20020730.g	Soltu.Q9.Chr08_A40021157.g	0.00145384	0.0876533	0.0165863
Soltu.Q9.Chr08_A20020730.g	Soltu.Q9.Chr12_A30032424.g	0.0349342	0.531701	0.0657027
Soltu.Q9.Chr07_A30021586.g	Soltu.Q9.Chr07_A40020123.g	0.00577864	0.0668345	0.0864618
Soltu.Q9.Chr07_A30021586.g	Soltu.Q9.Chr10_A10024186.g	0.0942239	0.695478	0.135481
Soltu.Q9.Chr07_A30021586.g	Soltu.Q9.Chr10_A10024186.g	0.0942239	0.695478	0.135481
Soltu.Q9.Chr07_A30021586.g	Soltu.Q9.Chr10_A20024472.g	0.0917825	0.71371	0.128599
Soltu.Q9.Chr07_A30021586.g	Soltu.Q9.Chr10_A20024439.g	0.0925954	0.707583	0.130862
Soltu.Q9.Chr06_A10016081.g	Soltu.Q9.Chr06_A10016114.g	0	0.0148428	0
Soltu.Q9.Chr01_A30003011.g	Soltu.Q9.Chr01_A40003566.g	0.0146402	0.0480355	0.304779
Soltu.Q9.Chr11_A10026590.g	Soltu.Q9.Chr11_A20027069.g	0.000869	0.00914413	0.0949922
Soltu.Q9.Chr11_A10026590.g	Soltu.Q9.Chr11_A30028110.g	0.00260946	0.0122078	0.213753
Soltu.Q9.Chr11_A10026590.g	Soltu.Q9.Chr11_A40027425.g	0.0026087	0.0122202	0.213474
Soltu.Q9.Chr12_A30032424.g	Soltu.Q9.Chr12_A40030533.g	0.00295421	0.0146584	0.201537
Soltu.Q9.Chr12_A30029752.g	Soltu.Q9.Chr12_A30029856.g	0.00188147	0.0375078	0.050162
Soltu.Q9.Chr12_A30029752.g	Soltu.Q9.Chr12_A40029092.g	0.00336607	0.027526	0.122287
Soltu.Q9.Chr06_A20015057.g	Soltu.Q9.Chr06_A30015710.g	0.00431656	0.0321938	0.134081
Soltu.Q9.Chr06_A20015057.g	Soltu.Q9.Chr06_A40015647.g	0.00518473	0.0288729	0.179571
Soltu.Q9.Chr06_A20015057.g	Soltu.Q9.Chr06_A40015622.g	0.00345225	0.0256162	0.134768
Soltu.Q9.Chr06_A20015057.g	Soltu.Q9.Chr09_A20023381.g	0.0911288	0.635105	0.143486
Soltu.Q9.Chr06_A20015057.g	Soltu.Q9.Chr09_A30025154.g	0.0915859	0.64122	0.142831
Soltu.Q9.Chr06_A20015057.g	Soltu.Q9.Chr09_A40023713.g	0.0911288	0.635105	0.143486
Soltu.Q9.Chr06_A40015647.g	Soltu.Q9.Chr09_A20023381.g	0.0961151	0.651422	0.147547
Soltu.Q9.Chr06_A40015647.g	Soltu.Q9.Chr09_A30025154.g	0.0965537	0.657437	0.146864
Soltu.Q9.Chr06_A40015647.g	Soltu.Q9.Chr09_A40023713.g	0.0961151	0.659025	0.145844
Soltu.Q9.Chr02_A20007145.g	Soltu.Q9.Chr02_A30006752.g	0.00164688	0.0204342	0.0805942
Soltu.Q9.Chr02_A20007145.g	Soltu.Q9.Chr02_A40007457.g	0.001647	0.032358	0.0508992
Soltu.Q9.Chr08_A10020479.g	Soltu.Q9.Chr08_A20020730.g	0.0106668	0.1189	0.0897127
Soltu.Q9.Chr08_A10020479.g	Soltu.Q9.Chr08_A30022161.g	0.001514	0.0411414	0.0368
Soltu.Q9.Chr08_A10020479.g	Soltu.Q9.Chr08_A40021157.g	0.0106668	0.1189	0.0897127
Soltu.Q9.Chr08_A10020479.g	Soltu.Q9.Chr12_A30032424.g	0.0495728	0.647479	0.0765629
Soltu.Q9.Chr08_A10020479.g	Soltu.Q9.Chr12_A30032399.g	0.050374	0.677274	0.0743776
Soltu.Q9.Chr08_A10020479.g	Soltu.Q9.Chr12_A40030533.g	0.050374	0.665213	0.0757261
Soltu.Q9.Chr04_A20010522.g	Soltu.Q9.Chr04_A40011232.g	0.00149963	0.031667	0.0473561
Soltu.Q9.Chr06_A30017523.g	Soltu.Q9.Chr06_A40016759.g	0.0250954	0.0724041	0.346602
Soltu.Q9.Chr10_A20024439.g	Soltu.Q9.Chr10_A20024472.g	0.00141543	0.0094788	0.149326
Soltu.Q9.Chr07_A40020123.g	Soltu.Q9.Chr10_A10024186.g	0.0897254	0.664219	0.135084
Soltu.Q9.Chr07_A40020123.g	Soltu.Q9.Chr10_A20024439.g	0.0881071	0.675838	0.130367
Soltu.Q9.Chr07_A40020123.g	Soltu.Q9.Chr10_A20024472.g	0.0872993	0.681715	0.128058
Soltu.Q9.Chr09_A20023864.g	Soltu.Q9.Chr09_A30025609.g	0	0.0212888	0
Soltu.Q9.Chr09_A10021936.g	Soltu.Q9.Chr09_A20022411.g	0.00967117	0.0378446	0.25555
Soltu.Q9.Chr09_A10021936.g	Soltu.Q9.Chr09_A30023671.g	0.00736149	0.0271588	0.271054
Soltu.Q9.Chr09_A10021936.g	Soltu.Q9.Chr09_A40022812.g	0.004535	0.0177229	0.255883
Soltu.Q9.Chr09_A10021936.g	Soltu.Q9.Chr10_A20025948.g	0.16915	0.562011	0.300972
Soltu.Q9.Chr09_A10021936.g	Soltu.Q9.Chr10_A20025972.g	0.168723	0.555498	0.303733
Soltu.Q9.Chr09_A10021936.g	Soltu.Q9.Chr10_A40026597.g	0.166525	0.555498	0.299776
Soltu.Q9.Chr06_A30018353.g	Soltu.Q9.Chr06_A40017055.g	0	0	NaN
Soltu.Q9.Chr06_A30018353.g	Soltu.Q9.Chr10_A20025948.g	0.4022	NaN	NaN
Soltu.Q9.Chr06_A30018353.g	Soltu.Q9.Chr10_A20025972.g	0.404276	NaN	NaN
Soltu.Q9.Chr06_A30018353.g	Soltu.Q9.Chr11_A20028562.g	0.164854	0.534607	0.308365
Soltu.Q9.Chr06_A30018353.g	Soltu.Q9.Chr11_A30029316.g	0.164854	0.534607	0.308365
Soltu.Q9.Chr06_A30018353.g	Soltu.Q9.Chr11_A40028271.g	0.160986	0.54635	0.294657
Soltu.Q9.Chr12_A30032228.g	Soltu.Q9.Chr12_A30032272.g	0.0128385	0.0569152	0.225572
Soltu.Q9.Chr12_A30032228.g	Soltu.Q9.Chr12_A40030472.g	0.0185615	0.0447662	0.414631
Soltu.Q9.Chr01_A20002495.g	Soltu.Q9.Chr01_A40003121.g	0.000623	0.00609759	0.102159
Soltu.Q9.Chr05_A30015232.g	Soltu.Q9.Chr05_A40015408.g	0.0121753	0.0154978	0.785616
Soltu.Q9.Chr06_A40017055.g	Soltu.Q9.Chr11_A30029316.g	0.164854	0.534607	0.308365
Soltu.Q9.Chr06_A40017055.g	Soltu.Q9.Chr11_A40028271.g	0.160986	0.54635	0.294657
Soltu.Q9.Chr03_A20009239.g	Soltu.Q9.Chr03_A40008696.g	0.00343152	0.0365241	0.0939523
Soltu.Q9.Chr03_A30008952.g	Soltu.Q9.Chr03_A40010372.g	0.0913413	0.117249	0.779033
Soltu.Q9.Chr01_A20002913.g	Soltu.Q9.Chr01_A30003011.g	0.00606874	0.0344157	0.176336
Soltu.Q9.Chr01_A20002913.g	Soltu.Q9.Chr01_A40003566.g	0.0121651	0.0335417	0.362687
Soltu.Q9.Chr11_A30028110.g	Soltu.Q9.Chr11_A40027425.g	0.00173863	0.00607906	0.286003
Soltu.Q9.Chr11_A20027134.g	Soltu.Q9.Chr11_A40027526.g	0.00568184	0.0421733	0.134726
Soltu.Q9.Chr11_A20027134.g	Soltu.Q9.Chr11_A40028272.g	0.342855	NaN	NaN
Soltu.Q9.Chr11_A10026714.g	Soltu.Q9.Chr11_A20027134.g	0.00188991	0.0223838	0.0844324
Soltu.Q9.Chr11_A10026714.g	Soltu.Q9.Chr11_A40027526.g	0.00377389	0.0421163	0.0896063
Soltu.Q9.Chr11_A10026714.g	Soltu.Q9.Chr11_A40028272.g	0.331188	NaN	NaN
Soltu.Q9.Chr10_A30027332.g	Soltu.Q9.Chr10_A40025888.g	0.00632772	0.0358667	0.176424
Soltu.Q9.Chr03_A40010372.g	Soltu.Q9.Chr06_A10015925.g	0.13496	0.635396	0.212403
Soltu.Q9.Chr03_A40010372.g	Soltu.Q9.Chr06_A30018042.g	0.100791	0.57579	0.175048
Soltu.Q9.Chr03_A40010372.g	Soltu.Q9.Chr06_A30018063.g	0.100257	0.57937	0.173044
Soltu.Q9.Chr11_A30029316.g	Soltu.Q9.Chr11_A40028271.g	0.00881486	0.0393357	0.224093
Soltu.Q9.Chr08_A40021157.g	Soltu.Q9.Chr12_A30032424.g	0.0342178	0.594794	0.0575289
Soltu.Q9.Chr12_A20030324.g	Soltu.Q9.Chr12_A30032272.g	0.0119141	0.0569152	0.209331
Soltu.Q9.Chr12_A20030324.g	Soltu.Q9.Chr12_A30032228.g	0.000848	0	NaN
Soltu.Q9.Chr12_A20030324.g	Soltu.Q9.Chr12_A40030472.g	0.0176913	0.0447662	0.395192
Soltu.Q9.Chr09_A20022411.g	Soltu.Q9.Chr09_A30023671.g	0.00959804	0.0302562	0.317225
Soltu.Q9.Chr09_A20022411.g	Soltu.Q9.Chr09_A40022812.g	0.0074622	0.0378446	0.19718
Soltu.Q9.Chr09_A20022411.g	Soltu.Q9.Chr10_A20025948.g	0.168762	0.584577	0.28869
Soltu.Q9.Chr09_A20022411.g	Soltu.Q9.Chr10_A20025972.g	0.168914	0.5713	0.295666
Soltu.Q9.Chr09_A20022411.g	Soltu.Q9.Chr10_A40026597.g	0.166702	0.5713	0.291793
Soltu.Q9.Chr10_A20025972.g	Soltu.Q9.Chr10_A40026597.g	0.00349295	0.00558142	0.625817
Soltu.Q9.Chr01_A10002616.g	Soltu.Q9.Chr01_A20002495.g	0.000623	0.00609759	0.102159
Soltu.Q9.Chr01_A10002616.g	Soltu.Q9.Chr01_A20002509.g	0.000623	0.00202703	0.307309
Soltu.Q9.Chr01_A10002616.g	Soltu.Q9.Chr01_A40003121.g	0	0	NaN
Soltu.Q9.Chr03_A10007778.g	Soltu.Q9.Chr03_A20009239.g	0.00429247	0.0307735	0.139486
Soltu.Q9.Chr03_A10007778.g	Soltu.Q9.Chr03_A40008696.g	0.000857	0.00826455	0.103654
Soltu.Q9.Chr03_A20009871.g	Soltu.Q9.Chr03_A30008952.g	0.0500465	0.0895208	0.559048
Soltu.Q9.Chr03_A20009871.g	Soltu.Q9.Chr03_A40010372.g	0.0469602	0.0894064	0.525245
Soltu.Q9.Chr03_A20009871.g	Soltu.Q9.Chr03_A40010353.g	0.00555293	0.0154708	0.358928
Soltu.Q9.Chr03_A20009871.g	Soltu.Q9.Chr03_A40010365.g	0.00660896	0.0332983	0.198477
Soltu.Q9.Chr03_A20009871.g	Soltu.Q9.Chr06_A10015925.g	0.118073	0.654224	0.180478
Soltu.Q9.Chr03_A20009871.g	Soltu.Q9.Chr06_A30018042.g	0.0944691	0.56596	0.166918
Soltu.Q9.Chr03_A20009871.g	Soltu.Q9.Chr06_A30018063.g	0.0939274	0.569556	0.164913
Soltu.Q9.Chr03_A10007470.g	Soltu.Q9.Chr03_A20008791.g	0.0140115	0.0561163	0.249686
Soltu.Q9.Chr03_A10007470.g	Soltu.Q9.Chr03_A40008426.g	0.00650814	0.00959246	0.678464
Soltu.Q9.Chr10_A10024186.g	Soltu.Q9.Chr10_A20024472.g	0.00212415	0.0411393	0.051633
Soltu.Q9.Chr10_A10024186.g	Soltu.Q9.Chr10_A20024439.g	0.00212415	0.0411393	0.051633
Soltu.Q9.Chr04_A30010208.g	Soltu.Q9.Chr04_A40011450.g	0.00285562	0.00716709	0.398435
Soltu.Q9.Chr01_A20002509.g	Soltu.Q9.Chr01_A40003121.g	0.000623	0.00202703	0.307309
Soltu.Q9.Chr02_A10005554.g	Soltu.Q9.Chr02_A10006548.g	0.113595	0.565638	0.200826
Soltu.Q9.Chr02_A10005554.g	Soltu.Q9.Chr02_A20005266.g	0.00589201	0.0152234	0.387036
Soltu.Q9.Chr02_A10005554.g	Soltu.Q9.Chr02_A20007257.g	0.113588	0.570773	0.199007
Soltu.Q9.Chr02_A10005554.g	Soltu.Q9.Chr02_A30005296.g	0.00130577	0.0108305	0.120564
Soltu.Q9.Chr02_A10005554.g	Soltu.Q9.Chr02_A40005680.g	0.00130634	0.0086394	0.151207
Soltu.Q9.Chr11_A20027069.g	Soltu.Q9.Chr11_A30028110.g	0.00173875	0.00913485	0.190343
Soltu.Q9.Chr11_A20027069.g	Soltu.Q9.Chr11_A40027425.g	0.00173825	0.0153028	0.113591
Soltu.Q9.Chr09_A30025154.g	Soltu.Q9.Chr09_A40023713.g	0.00418236	0.0367984	0.113656
Soltu.Q9.Chr11_A30029471.g	Soltu.Q9.Chr11_A40028682.g	0.00682391	0.0336146	0.203005
Soltu.Q9.Chr04_A20010617.g	Soltu.Q9.Chr04_A30009887.g	0	0.0541263	0
Soltu.Q9.Chr04_A20010617.g	Soltu.Q9.Chr04_A30010051.g	0	0.0654663	0
Soltu.Q9.Chr04_A20010617.g	Soltu.Q9.Chr05_A10014490.g	0.169751	1.49935	0.113217
Soltu.Q9.Chr04_A20010617.g	Soltu.Q9.Chr05_A30015232.g	0.16005	1.32403	0.12088
Soltu.Q9.Chr04_A20010617.g	Soltu.Q9.Chr05_A40015408.g	0.160286	1.27749	0.12547
Soltu.Q9.Chr04_A10010084.g	Soltu.Q9.Chr04_A20010522.g	0.0030015	0.0480591	0.0624544
Soltu.Q9.Chr04_A10010084.g	Soltu.Q9.Chr04_A40011232.g	0.00149963	0.0370773	0.0404459
Soltu.Q9.Chr08_A20020586.g	Soltu.Q9.Chr08_A30022039.g	0	0.0140849	0
Soltu.Q9.Chr08_A20020586.g	Soltu.Q9.Chr08_A40021039.g	0	0.0165296	0
Soltu.Q9.Chr04_A10010194.g	Soltu.Q9.Chr04_A20010617.g	0.00157274	0.0607508	0.0258884
Soltu.Q9.Chr04_A10010194.g	Soltu.Q9.Chr04_A30009887.g	0.00157274	0.0723452	0.0217394
Soltu.Q9.Chr04_A10010194.g	Soltu.Q9.Chr04_A30010051.g	0.00157253	0.0723788	0.0217264
Soltu.Q9.Chr04_A10010194.g	Soltu.Q9.Chr05_A10014490.g	0.14028	1.29802	0.108072
Soltu.Q9.Chr04_A10010194.g	Soltu.Q9.Chr05_A30015232.g	0.14225	1.25673	0.113191
Soltu.Q9.Chr04_A10010194.g	Soltu.Q9.Chr05_A40015408.g	0.142464	1.21314	0.117435
Soltu.Q9.Chr02_A30006752.g	Soltu.Q9.Chr02_A40007457.g	0.00164643	0.0354135	0.0464916
Soltu.Q9.Chr09_A10022698.g	Soltu.Q9.Chr09_A30024187.g	0.00625004	0	NaN
Soltu.Q9.Chr08_A10019932.g	Soltu.Q9.Chr08_A20020586.g	0	0.0070094	0
Soltu.Q9.Chr08_A10019932.g	Soltu.Q9.Chr08_A30022039.g	0	0.0070094	0
Soltu.Q9.Chr08_A10019932.g	Soltu.Q9.Chr08_A40021039.g	0	0.0165296	0
Soltu.Q9.Chr12_A30032399.g	Soltu.Q9.Chr12_A40030533.g	0.00147565	0.00485439	0.303983
Soltu.Q9.Chr11_A30029318.g	Soltu.Q9.Chr11_A40028272.g	0	0.00575819	0
Soltu.Q9.Chr08_A30022161.g	Soltu.Q9.Chr08_A40021157.g	0.0122031	0.130706	0.0933636
Soltu.Q9.Chr04_A10010064.g	Soltu.Q9.Chr04_A20010522.g	0.00149963	0.0480164	0.0312315
Soltu.Q9.Chr04_A10010064.g	Soltu.Q9.Chr04_A40011232.g	0	0.0156527	0
Soltu.Q9.Chr03_A20009132.g	Soltu.Q9.Chr03_A40008662.g	0.00443952	0.0319605	0.138907
Soltu.Q9.Chr12_A20029162.g	Soltu.Q9.Chr12_A30030076.g	0	0.0499491	0
Soltu.Q9.Chr04_A30009887.g	Soltu.Q9.Chr04_A30010051.g	0	0.0654663	0
Soltu.Q9.Chr04_A30009887.g	Soltu.Q9.Chr05_A10014490.g	0.170409	1.5259	0.111678
Soltu.Q9.Chr04_A30009887.g	Soltu.Q9.Chr05_A30015232.g	0.160706	1.34552	0.119438
Soltu.Q9.Chr04_A30009887.g	Soltu.Q9.Chr05_A40015408.g	0.160944	1.29758	0.124034
Soltu.Q9.Chr02_A30005296.g	Soltu.Q9.Chr02_A40005680.g	0.00130591	0.00647719	0.201617
Soltu.Q9.Chr02_A10006548.g	Soltu.Q9.Chr02_A20007257.g	0.00206127	0.0233164	0.088404
Soltu.Q9.Chr02_A10006548.g	Soltu.Q9.Chr02_A30005296.g	0.113823	0.574944	0.197973
Soltu.Q9.Chr02_A10006548.g	Soltu.Q9.Chr02_A40005680.g	0.114425	0.570276	0.200648
Soltu.Q9.Chr07_A10018902.g	Soltu.Q9.Chr07_A30021586.g	0.00505326	0.0591318	0.0854576
Soltu.Q9.Chr07_A10018902.g	Soltu.Q9.Chr07_A40020123.g	0.00396636	0.0708307	0.0559977
Soltu.Q9.Chr07_A10018902.g	Soltu.Q9.Chr10_A10024186.g	0.0909299	0.661763	0.137405
Soltu.Q9.Chr07_A10018902.g	Soltu.Q9.Chr10_A10024186.g	0.0909299	0.661763	0.137405
Soltu.Q9.Chr07_A10018902.g	Soltu.Q9.Chr10_A20024439.g	0.0893091	0.673348	0.132634
Soltu.Q9.Chr07_A10018902.g	Soltu.Q9.Chr10_A20024472.g	0.0885001	0.679208	0.130299
Soltu.Q9.Chr07_A10018902.g	Soltu.Q9.Chr10_A20024472.g	0.0885001	0.679208	0.130299
Soltu.Q9.Chr06_A10015925.g	Soltu.Q9.Chr06_A30018042.g	0.00965286	0.0197945	0.487653

## Sheet: S3
Table S3.Gene duplication of StAGC genes.
Duplicated gene 1	Duplicated gene 2	Duplicate type
Soltu.Q9.Chr03_A20008791.g	Soltu.Q9.Chr03_A40008426.g	WGD or Segmental
Soltu.Q9.Chr04_A10012245.g	Soltu.Q9.Chr04_A20012281.g	WGD or Segmental
Soltu.Q9.Chr04_A10012245.g	Soltu.Q9.Chr12_A20030324.g	WGD or Segmental
Soltu.Q9.Chr04_A10012245.g	Soltu.Q9.Chr12_A30032228.g	WGD or Segmental
Soltu.Q9.Chr04_A10012245.g	Soltu.Q9.Chr12_A30032272.g	WGD or Segmental
Soltu.Q9.Chr04_A10012245.g	Soltu.Q9.Chr12_A40030472.g	WGD or Segmental
Soltu.Q9.Chr09_A20023381.g	Soltu.Q9.Chr09_A30025154.g	WGD or Segmental
Soltu.Q9.Chr09_A20023381.g	Soltu.Q9.Chr09_A40023713.g	WGD or Segmental
Soltu.Q9.Chr12_A30032272.g	Soltu.Q9.Chr12_A40030472.g	WGD or Segmental
Soltu.Q9.Chr11_A20028563.g	Soltu.Q9.Chr11_A30029318.g	WGD or Segmental
Soltu.Q9.Chr11_A20028563.g	Soltu.Q9.Chr11_A40028272.g	WGD or Segmental
Soltu.Q9.Chr05_A10014490.g	Soltu.Q9.Chr05_A30015232.g	WGD or Segmental
Soltu.Q9.Chr05_A10014490.g	Soltu.Q9.Chr05_A40015408.g	WGD or Segmental
Soltu.Q9.Chr05_A20014031.g	Soltu.Q9.Chr05_A30014219.g	WGD or Segmental
Soltu.Q9.Chr06_A30015710.g	Soltu.Q9.Chr06_A40015647.g	WGD or Segmental
Soltu.Q9.Chr06_A30015710.g	Soltu.Q9.Chr06_A40015622.g	WGD or Segmental
Soltu.Q9.Chr06_A30015710.g	Soltu.Q9.Chr09_A20023381.g	WGD or Segmental
Soltu.Q9.Chr06_A30015710.g	Soltu.Q9.Chr09_A30025154.g	WGD or Segmental
Soltu.Q9.Chr06_A30015710.g	Soltu.Q9.Chr09_A40023713.g	WGD or Segmental
Soltu.Q9.Chr06_A30015710.g	Soltu.Q9.Chr09_A40023713.g	WGD or Segmental
Soltu.Q9.Chr08_A30022039.g	Soltu.Q9.Chr08_A40021039.g	WGD or Segmental
Soltu.Q9.Chr02_A20005266.g	Soltu.Q9.Chr02_A30005296.g	WGD or Segmental
Soltu.Q9.Chr02_A20005266.g	Soltu.Q9.Chr02_A40005680.g	WGD or Segmental
Soltu.Q9.Chr11_A10026657.g	Soltu.Q9.Chr11_A10026714.g	WGD or Segmental
Soltu.Q9.Chr11_A10026657.g	Soltu.Q9.Chr11_A20027134.g	WGD or Segmental
Soltu.Q9.Chr11_A10026657.g	Soltu.Q9.Chr11_A40027526.g	WGD or Segmental
Soltu.Q9.Chr11_A10026657.g	Soltu.Q9.Chr11_A40028272.g	WGD or Segmental
Soltu.Q9.Chr06_A10016727.g	Soltu.Q9.Chr06_A30018353.g	WGD or Segmental
Soltu.Q9.Chr06_A10016727.g	Soltu.Q9.Chr06_A40017055.g	WGD or Segmental
Soltu.Q9.Chr06_A10016727.g	Soltu.Q9.Chr11_A20028562.g	WGD or Segmental
Soltu.Q9.Chr06_A10016727.g	Soltu.Q9.Chr11_A30029316.g	WGD or Segmental
Soltu.Q9.Chr06_A10016727.g	Soltu.Q9.Chr11_A40028271.g	WGD or Segmental
Soltu.Q9.Chr11_A20028816.g	Soltu.Q9.Chr11_A30029471.g	WGD or Segmental
Soltu.Q9.Chr11_A20028816.g	Soltu.Q9.Chr11_A40028682.g	WGD or Segmental
Soltu.Q9.Chr04_A20012390.g	Soltu.Q9.Chr04_A40013092.g	WGD or Segmental
Soltu.Q9.Chr09_A10023912.g	Soltu.Q9.Chr09_A20023864.g	WGD or Segmental
Soltu.Q9.Chr09_A10023912.g	Soltu.Q9.Chr09_A30025609.g	WGD or Segmental
Soltu.Q9.Chr10_A20025948.g	Soltu.Q9.Chr10_A40026597.g	WGD or Segmental
Soltu.Q9.Chr12_A30029856.g	Soltu.Q9.Chr12_A40029092.g	WGD or Segmental
Soltu.Q9.Chr11_A20028562.g	Soltu.Q9.Chr11_A30029316.g	WGD or Segmental
Soltu.Q9.Chr11_A20028562.g	Soltu.Q9.Chr11_A40028271.g	WGD or Segmental
Soltu.Q9.Chr06_A40015622.g	Soltu.Q9.Chr09_A30025154.g	WGD or Segmental
Soltu.Q9.Chr06_A40015622.g	Soltu.Q9.Chr09_A40023713.g	WGD or Segmental
Soltu.Q9.Chr11_A20028085.g	Soltu.Q9.Chr11_A30028478.g	WGD or Segmental
Soltu.Q9.Chr11_A20028085.g	Soltu.Q9.Chr11_A40028013.g	WGD or Segmental
Soltu.Q9.Chr04_A20010851.g	Soltu.Q9.Chr04_A30010208.g	WGD or Segmental
Soltu.Q9.Chr04_A20010851.g	Soltu.Q9.Chr04_A40011450.g	WGD or Segmental
Soltu.Q9.Chr03_A40010353.g	Soltu.Q9.Chr06_A30018042.g	WGD or Segmental
Soltu.Q9.Chr09_A40022812.g	Soltu.Q9.Chr10_A20025948.g	WGD or Segmental
Soltu.Q9.Chr09_A40022812.g	Soltu.Q9.Chr10_A20025972.g	WGD or Segmental
Soltu.Q9.Chr09_A40022812.g	Soltu.Q9.Chr10_A40026597.g	WGD or Segmental
Soltu.Q9.Chr09_A40022812.g	Soltu.Q9.Chr11_A40028271.g	WGD or Segmental
Soltu.Q9.Chr04_A20012281.g	Soltu.Q9.Chr12_A20030324.g	WGD or Segmental
Soltu.Q9.Chr04_A20012281.g	Soltu.Q9.Chr12_A30032272.g	WGD or Segmental
Soltu.Q9.Chr04_A20012281.g	Soltu.Q9.Chr12_A30032228.g	WGD or Segmental
Soltu.Q9.Chr04_A20012281.g	Soltu.Q9.Chr12_A40030472.g	WGD or Segmental
Soltu.Q9.Chr09_A30023671.g	Soltu.Q9.Chr09_A40022812.g	WGD or Segmental
Soltu.Q9.Chr09_A30023671.g	Soltu.Q9.Chr10_A20025948.g	WGD or Segmental
Soltu.Q9.Chr09_A30023671.g	Soltu.Q9.Chr10_A20025972.g	WGD or Segmental
Soltu.Q9.Chr09_A30023671.g	Soltu.Q9.Chr10_A40026597.g	WGD or Segmental
Soltu.Q9.Chr03_A20008285.g	Soltu.Q9.Chr03_A40008105.g	WGD or Segmental
Soltu.Q9.Chr03_A20008285.g	Soltu.Q9.Chr11_A30028110.g	WGD or Segmental
Soltu.Q9.Chr02_A20007257.g	Soltu.Q9.Chr02_A30005296.g	WGD or Segmental
Soltu.Q9.Chr02_A20007257.g	Soltu.Q9.Chr02_A40005680.g	WGD or Segmental
Soltu.Q9.Chr08_A20020730.g	Soltu.Q9.Chr08_A30022161.g	WGD or Segmental
Soltu.Q9.Chr08_A20020730.g	Soltu.Q9.Chr08_A40021157.g	WGD or Segmental
Soltu.Q9.Chr08_A20020730.g	Soltu.Q9.Chr12_A30032424.g	WGD or Segmental
Soltu.Q9.Chr07_A30021586.g	Soltu.Q9.Chr07_A40020123.g	WGD or Segmental
Soltu.Q9.Chr07_A30021586.g	Soltu.Q9.Chr10_A10024186.g	WGD or Segmental
Soltu.Q9.Chr07_A30021586.g	Soltu.Q9.Chr10_A10024186.g	WGD or Segmental
Soltu.Q9.Chr07_A30021586.g	Soltu.Q9.Chr10_A20024472.g	WGD or Segmental
Soltu.Q9.Chr07_A30021586.g	Soltu.Q9.Chr10_A20024439.g	WGD or Segmental
Soltu.Q9.Chr06_A10016081.g	Soltu.Q9.Chr06_A10016114.g	WGD or Segmental
Soltu.Q9.Chr01_A30003011.g	Soltu.Q9.Chr01_A40003566.g	WGD or Segmental
Soltu.Q9.Chr11_A10026590.g	Soltu.Q9.Chr11_A20027069.g	WGD or Segmental
Soltu.Q9.Chr11_A10026590.g	Soltu.Q9.Chr11_A30028110.g	WGD or Segmental
Soltu.Q9.Chr11_A10026590.g	Soltu.Q9.Chr11_A40027425.g	WGD or Segmental
Soltu.Q9.Chr12_A30032424.g	Soltu.Q9.Chr12_A40030533.g	WGD or Segmental
Soltu.Q9.Chr12_A30029752.g	Soltu.Q9.Chr12_A30029856.g	WGD or Segmental
Soltu.Q9.Chr12_A30029752.g	Soltu.Q9.Chr12_A40029092.g	WGD or Segmental
Soltu.Q9.Chr06_A20015057.g	Soltu.Q9.Chr06_A30015710.g	WGD or Segmental
Soltu.Q9.Chr06_A20015057.g	Soltu.Q9.Chr06_A40015647.g	WGD or Segmental
Soltu.Q9.Chr06_A20015057.g	Soltu.Q9.Chr06_A40015622.g	WGD or Segmental
Soltu.Q9.Chr06_A20015057.g	Soltu.Q9.Chr09_A20023381.g	WGD or Segmental
Soltu.Q9.Chr06_A20015057.g	Soltu.Q9.Chr09_A30025154.g	WGD or Segmental
Soltu.Q9.Chr06_A20015057.g	Soltu.Q9.Chr09_A40023713.g	WGD or Segmental
Soltu.Q9.Chr06_A40015647.g	Soltu.Q9.Chr09_A20023381.g	WGD or Segmental
Soltu.Q9.Chr06_A40015647.g	Soltu.Q9.Chr09_A30025154.g	WGD or Segmental
Soltu.Q9.Chr06_A40015647.g	Soltu.Q9.Chr09_A40023713.g	WGD or Segmental
Soltu.Q9.Chr02_A20007145.g	Soltu.Q9.Chr02_A30006752.g	WGD or Segmental
Soltu.Q9.Chr02_A20007145.g	Soltu.Q9.Chr02_A40007457.g	WGD or Segmental
Soltu.Q9.Chr08_A10020479.g	Soltu.Q9.Chr08_A20020730.g	WGD or Segmental
Soltu.Q9.Chr08_A10020479.g	Soltu.Q9.Chr08_A30022161.g	WGD or Segmental
Soltu.Q9.Chr08_A10020479.g	Soltu.Q9.Chr08_A40021157.g	WGD or Segmental
Soltu.Q9.Chr08_A10020479.g	Soltu.Q9.Chr12_A30032424.g	WGD or Segmental
Soltu.Q9.Chr08_A10020479.g	Soltu.Q9.Chr12_A30032399.g	WGD or Segmental
Soltu.Q9.Chr08_A10020479.g	Soltu.Q9.Chr12_A40030533.g	WGD or Segmental
Soltu.Q9.Chr04_A20010522.g	Soltu.Q9.Chr04_A40011232.g	WGD or Segmental
Soltu.Q9.Chr06_A30017523.g	Soltu.Q9.Chr06_A40016759.g	WGD or Segmental
Soltu.Q9.Chr10_A20024439.g	Soltu.Q9.Chr10_A20024472.g	WGD or Segmental
Soltu.Q9.Chr07_A40020123.g	Soltu.Q9.Chr10_A10024186.g	WGD or Segmental
Soltu.Q9.Chr07_A40020123.g	Soltu.Q9.Chr10_A20024439.g	WGD or Segmental
Soltu.Q9.Chr07_A40020123.g	Soltu.Q9.Chr10_A20024472.g	WGD or Segmental
Soltu.Q9.Chr09_A20023864.g	Soltu.Q9.Chr09_A30025609.g	WGD or Segmental
Soltu.Q9.Chr09_A10021936.g	Soltu.Q9.Chr09_A20022411.g	WGD or Segmental
Soltu.Q9.Chr09_A10021936.g	Soltu.Q9.Chr09_A30023671.g	WGD or Segmental
Soltu.Q9.Chr09_A10021936.g	Soltu.Q9.Chr09_A40022812.g	WGD or Segmental
Soltu.Q9.Chr09_A10021936.g	Soltu.Q9.Chr10_A20025948.g	WGD or Segmental
Soltu.Q9.Chr09_A10021936.g	Soltu.Q9.Chr10_A20025972.g	WGD or Segmental
Soltu.Q9.Chr09_A10021936.g	Soltu.Q9.Chr10_A40026597.g	WGD or Segmental
Soltu.Q9.Chr06_A30018353.g	Soltu.Q9.Chr06_A40017055.g	WGD or Segmental
Soltu.Q9.Chr06_A30018353.g	Soltu.Q9.Chr10_A20025948.g	WGD or Segmental
Soltu.Q9.Chr06_A30018353.g	Soltu.Q9.Chr10_A20025972.g	WGD or Segmental
Soltu.Q9.Chr06_A30018353.g	Soltu.Q9.Chr11_A20028562.g	WGD or Segmental
Soltu.Q9.Chr06_A30018353.g	Soltu.Q9.Chr11_A30029316.g	WGD or Segmental
Soltu.Q9.Chr06_A30018353.g	Soltu.Q9.Chr11_A40028271.g	WGD or Segmental
Soltu.Q9.Chr12_A30032228.g	Soltu.Q9.Chr12_A30032272.g	WGD or Segmental
Soltu.Q9.Chr12_A30032228.g	Soltu.Q9.Chr12_A40030472.g	WGD or Segmental
Soltu.Q9.Chr01_A20002495.g	Soltu.Q9.Chr01_A40003121.g	WGD or Segmental
Soltu.Q9.Chr05_A30015232.g	Soltu.Q9.Chr05_A40015408.g	WGD or Segmental
Soltu.Q9.Chr06_A40017055.g	Soltu.Q9.Chr11_A30029316.g	WGD or Segmental
Soltu.Q9.Chr06_A40017055.g	Soltu.Q9.Chr11_A40028271.g	WGD or Segmental
Soltu.Q9.Chr03_A20009239.g	Soltu.Q9.Chr03_A40008696.g	WGD or Segmental
Soltu.Q9.Chr03_A30008952.g	Soltu.Q9.Chr03_A40010372.g	WGD or Segmental
Soltu.Q9.Chr01_A20002913.g	Soltu.Q9.Chr01_A30003011.g	WGD or Segmental
Soltu.Q9.Chr01_A20002913.g	Soltu.Q9.Chr01_A40003566.g	WGD or Segmental
Soltu.Q9.Chr11_A30028110.g	Soltu.Q9.Chr11_A40027425.g	WGD or Segmental
Soltu.Q9.Chr11_A20027134.g	Soltu.Q9.Chr11_A40027526.g	WGD or Segmental
Soltu.Q9.Chr11_A20027134.g	Soltu.Q9.Chr11_A40028272.g	WGD or Segmental
Soltu.Q9.Chr11_A10026714.g	Soltu.Q9.Chr11_A20027134.g	WGD or Segmental
Soltu.Q9.Chr11_A10026714.g	Soltu.Q9.Chr11_A40027526.g	WGD or Segmental
Soltu.Q9.Chr11_A10026714.g	Soltu.Q9.Chr11_A40028272.g	WGD or Segmental
Soltu.Q9.Chr10_A30027332.g	Soltu.Q9.Chr10_A40025888.g	WGD or Segmental
Soltu.Q9.Chr03_A40010372.g	Soltu.Q9.Chr06_A10015925.g	WGD or Segmental
Soltu.Q9.Chr03_A40010372.g	Soltu.Q9.Chr06_A30018042.g	WGD or Segmental
Soltu.Q9.Chr03_A40010372.g	Soltu.Q9.Chr06_A30018063.g	WGD or Segmental
Soltu.Q9.Chr11_A30029316.g	Soltu.Q9.Chr11_A40028271.g	WGD or Segmental
Soltu.Q9.Chr08_A40021157.g	Soltu.Q9.Chr12_A30032424.g	WGD or Segmental
Soltu.Q9.Chr12_A20030324.g	Soltu.Q9.Chr12_A30032272.g	WGD or Segmental
Soltu.Q9.Chr12_A20030324.g	Soltu.Q9.Chr12_A30032228.g	WGD or Segmental
Soltu.Q9.Chr12_A20030324.g	Soltu.Q9.Chr12_A40030472.g	WGD or Segmental
Soltu.Q9.Chr09_A20022411.g	Soltu.Q9.Chr09_A30023671.g	WGD or Segmental
Soltu.Q9.Chr09_A20022411.g	Soltu.Q9.Chr09_A40022812.g	WGD or Segmental
Soltu.Q9.Chr09_A20022411.g	Soltu.Q9.Chr10_A20025948.g	WGD or Segmental
Soltu.Q9.Chr09_A20022411.g	Soltu.Q9.Chr10_A20025972.g	WGD or Segmental
Soltu.Q9.Chr09_A20022411.g	Soltu.Q9.Chr10_A40026597.g	WGD or Segmental
Soltu.Q9.Chr10_A20025972.g	Soltu.Q9.Chr10_A40026597.g	WGD or Segmental
Soltu.Q9.Chr01_A10002616.g	Soltu.Q9.Chr01_A20002495.g	WGD or Segmental
Soltu.Q9.Chr01_A10002616.g	Soltu.Q9.Chr01_A20002509.g	WGD or Segmental
Soltu.Q9.Chr01_A10002616.g	Soltu.Q9.Chr01_A40003121.g	WGD or Segmental
Soltu.Q9.Chr03_A10007778.g	Soltu.Q9.Chr03_A20009239.g	WGD or Segmental
Soltu.Q9.Chr03_A10007778.g	Soltu.Q9.Chr03_A40008696.g	WGD or Segmental
Soltu.Q9.Chr03_A20009871.g	Soltu.Q9.Chr03_A30008952.g	WGD or Segmental
Soltu.Q9.Chr03_A20009871.g	Soltu.Q9.Chr03_A40010372.g	WGD or Segmental
Soltu.Q9.Chr03_A20009871.g	Soltu.Q9.Chr03_A40010353.g	WGD or Segmental
Soltu.Q9.Chr03_A20009871.g	Soltu.Q9.Chr03_A40010365.g	WGD or Segmental
Soltu.Q9.Chr03_A20009871.g	Soltu.Q9.Chr06_A10015925.g	WGD or Segmental
Soltu.Q9.Chr03_A20009871.g	Soltu.Q9.Chr06_A30018042.g	WGD or Segmental
Soltu.Q9.Chr03_A20009871.g	Soltu.Q9.Chr06_A30018063.g	WGD or Segmental
Soltu.Q9.Chr03_A10007470.g	Soltu.Q9.Chr03_A20008791.g	WGD or Segmental
Soltu.Q9.Chr03_A10007470.g	Soltu.Q9.Chr03_A40008426.g	WGD or Segmental
Soltu.Q9.Chr10_A10024186.g	Soltu.Q9.Chr10_A20024472.g	WGD or Segmental
Soltu.Q9.Chr10_A10024186.g	Soltu.Q9.Chr10_A20024439.g	WGD or Segmental
Soltu.Q9.Chr04_A30010208.g	Soltu.Q9.Chr04_A40011450.g	WGD or Segmental
Soltu.Q9.Chr01_A20002509.g	Soltu.Q9.Chr01_A40003121.g	WGD or Segmental
Soltu.Q9.Chr02_A10005554.g	Soltu.Q9.Chr02_A10006548.g	WGD or Segmental
Soltu.Q9.Chr02_A10005554.g	Soltu.Q9.Chr02_A20005266.g	WGD or Segmental
Soltu.Q9.Chr02_A10005554.g	Soltu.Q9.Chr02_A20007257.g	WGD or Segmental
Soltu.Q9.Chr02_A10005554.g	Soltu.Q9.Chr02_A30005296.g	WGD or Segmental
Soltu.Q9.Chr02_A10005554.g	Soltu.Q9.Chr02_A40005680.g	WGD or Segmental
Soltu.Q9.Chr11_A20027069.g	Soltu.Q9.Chr11_A30028110.g	WGD or Segmental
Soltu.Q9.Chr11_A20027069.g	Soltu.Q9.Chr11_A40027425.g	WGD or Segmental
Soltu.Q9.Chr09_A30025154.g	Soltu.Q9.Chr09_A40023713.g	WGD or Segmental
Soltu.Q9.Chr11_A30029471.g	Soltu.Q9.Chr11_A40028682.g	WGD or Segmental
Soltu.Q9.Chr04_A20010617.g	Soltu.Q9.Chr04_A30009887.g	WGD or Segmental
Soltu.Q9.Chr04_A20010617.g	Soltu.Q9.Chr04_A30010051.g	WGD or Segmental
Soltu.Q9.Chr04_A20010617.g	Soltu.Q9.Chr05_A10014490.g	WGD or Segmental
Soltu.Q9.Chr04_A20010617.g	Soltu.Q9.Chr05_A30015232.g	WGD or Segmental
Soltu.Q9.Chr04_A20010617.g	Soltu.Q9.Chr05_A40015408.g	WGD or Segmental
Soltu.Q9.Chr04_A10010084.g	Soltu.Q9.Chr04_A20010522.g	WGD or Segmental
Soltu.Q9.Chr04_A10010084.g	Soltu.Q9.Chr04_A40011232.g	WGD or Segmental
Soltu.Q9.Chr08_A20020586.g	Soltu.Q9.Chr08_A30022039.g	WGD or Segmental
Soltu.Q9.Chr08_A20020586.g	Soltu.Q9.Chr08_A40021039.g	WGD or Segmental
Soltu.Q9.Chr04_A10010194.g	Soltu.Q9.Chr04_A20010617.g	WGD or Segmental
Soltu.Q9.Chr04_A10010194.g	Soltu.Q9.Chr04_A30009887.g	WGD or Segmental
Soltu.Q9.Chr04_A10010194.g	Soltu.Q9.Chr04_A30010051.g	WGD or Segmental
Soltu.Q9.Chr04_A10010194.g	Soltu.Q9.Chr05_A10014490.g	WGD or Segmental
Soltu.Q9.Chr04_A10010194.g	Soltu.Q9.Chr05_A30015232.g	WGD or Segmental
Soltu.Q9.Chr04_A10010194.g	Soltu.Q9.Chr05_A40015408.g	WGD or Segmental
Soltu.Q9.Chr02_A30006752.g	Soltu.Q9.Chr02_A40007457.g	WGD or Segmental
Soltu.Q9.Chr09_A10022698.g	Soltu.Q9.Chr09_A30024187.g	WGD or Segmental
Soltu.Q9.Chr08_A10019932.g	Soltu.Q9.Chr08_A20020586.g	WGD or Segmental
Soltu.Q9.Chr08_A10019932.g	Soltu.Q9.Chr08_A30022039.g	WGD or Segmental
Soltu.Q9.Chr08_A10019932.g	Soltu.Q9.Chr08_A40021039.g	WGD or Segmental
Soltu.Q9.Chr12_A30032399.g	Soltu.Q9.Chr12_A40030533.g	WGD or Segmental
Soltu.Q9.Chr11_A30029318.g	Soltu.Q9.Chr11_A40028272.g	WGD or Segmental
Soltu.Q9.Chr08_A30022161.g	Soltu.Q9.Chr08_A40021157.g	WGD or Segmental
Soltu.Q9.Chr04_A10010064.g	Soltu.Q9.Chr04_A20010522.g	WGD or Segmental
Soltu.Q9.Chr04_A10010064.g	Soltu.Q9.Chr04_A40011232.g	WGD or Segmental
Soltu.Q9.Chr03_A20009132.g	Soltu.Q9.Chr03_A40008662.g	WGD or Segmental
Soltu.Q9.Chr12_A20029162.g	Soltu.Q9.Chr12_A30030076.g	WGD or Segmental
Soltu.Q9.Chr04_A30009887.g	Soltu.Q9.Chr04_A30010051.g	WGD or Segmental
Soltu.Q9.Chr04_A30009887.g	Soltu.Q9.Chr05_A10014490.g	WGD or Segmental
Soltu.Q9.Chr04_A30009887.g	Soltu.Q9.Chr05_A30015232.g	WGD or Segmental
Soltu.Q9.Chr04_A30009887.g	Soltu.Q9.Chr05_A40015408.g	WGD or Segmental
Soltu.Q9.Chr02_A30005296.g	Soltu.Q9.Chr02_A40005680.g	WGD or Segmental
Soltu.Q9.Chr02_A10006548.g	Soltu.Q9.Chr02_A20007257.g	WGD or Segmental
Soltu.Q9.Chr02_A10006548.g	Soltu.Q9.Chr02_A30005296.g	WGD or Segmental
Soltu.Q9.Chr02_A10006548.g	Soltu.Q9.Chr02_A40005680.g	WGD or Segmental
Soltu.Q9.Chr07_A10018902.g	Soltu.Q9.Chr07_A30021586.g	WGD or Segmental
Soltu.Q9.Chr07_A10018902.g	Soltu.Q9.Chr07_A40020123.g	WGD or Segmental
Soltu.Q9.Chr07_A10018902.g	Soltu.Q9.Chr10_A10024186.g	WGD or Segmental
Soltu.Q9.Chr07_A10018902.g	Soltu.Q9.Chr10_A10024186.g	WGD or Segmental
Soltu.Q9.Chr07_A10018902.g	Soltu.Q9.Chr10_A20024439.g	WGD or Segmental
Soltu.Q9.Chr07_A10018902.g	Soltu.Q9.Chr10_A20024472.g	WGD or Segmental
Soltu.Q9.Chr07_A10018902.g	Soltu.Q9.Chr10_A20024472.g	WGD or Segmental
Soltu.Q9.Chr06_A10015925.g	Soltu.Q9.Chr06_A30018042.g	WGD or Segmental
Soltu.Q9.Chr04_A20010617.g	Soltu.Q9.Chr04_A20010618.g	TD
Soltu.Q9.Chr04_A30009887.g	Soltu.Q9.Chr04_A30009888.g	TD
Soltu.Q9.Chr04_A30010051.g	Soltu.Q9.Chr04_A30010052.g	TD
Soltu.Q9.Chr06_A20015725.g	Soltu.Q9.Chr06_A20015726.g	TD
Soltu.Q9.Chr06_A30017523.g	Soltu.Q9.Chr06_A30017524.g	TD
Soltu.Q9.Chr11_A30029316.g	Soltu.Q9.Chr11_A30029317.g	TD

## Sheet: S4
Table S4.Primer sequences used in this study.
Gene ID	Gene Family	Forward primer	Reverse primer	Usage
Soltu.Q9.Chr04_A40011450.g	AGC1	TGGCATACAAAAGAGGGGCAACTG	TGGTAGATGGTGCTGGGACTGG	qRT-PCR
Soltu.Q9.Chr09_A30024187.g	AGC2	TCTCCAAACGATTCTATTCACTCAGC	TCTCCGGCGACAAATACTCCTC	qRT-PCR
Soltu.Q9.Chr01_A30003011.g	AGC2R	AAGAGACACAGGTCACAGCAAATG	CTTCCAGTATCTCAACCCAAAG	qRT-PCR
Soltu.Q9.Chr10_A30027332.g	S6K	TCAAAGAGGACACAAGATCAAACTCC	AAATTCCTACACTCCACCAATCTGC	qRT-PCR
Soltu.Q9.Chr03_A40008662.g	IRE	TGGCAGCAGTTCATACAGCAATC	GGAGTAATTCACATTCAGGGAAGGAG	qRT-PCR
Soltu.Q9.Chr08_A10019932.g	NDR	GGTGACATGATGACTCTGCTGATG	GACTCTATAGCTAGGACACTCTGACC	qRT-PCR
Soltu.Q9.Chr03_A20008285.g	PDK-1	AAAGGTCGTTTGTCTGAGGATGAAG	GCAGGTTCTCTGGCTTAATATCTCG	qRT-PCR
Soltu.Q9.Chr02_A20005145.g	NEW	GCTCTGCAAGAACTGAATGTATGTTG	TGATGACCAGGTACGCTAGGAAC	qRT-PCR
StEF1α		GATGGTCAGACCCGTGAACA	CCTTGGAGTACTTCGGGGTG	qRT-PCR
StPR1		GCGGCTGGTGCTGTGAAGATG	ACCTGACTCTAGCACAACCGAGAC	qRT-PCR
StPR5		CAACGGTGGGTGTCGTAATC	ATGACCCTGGCCCATTTGTA	qRT-PCR
StSOD		TCAATCTTCACCACAACCAGC	AACAGTAAGGGGTTTGGGAGTA	qRT-PCR
StPOD		CCGTAGTTGCGGTGCGTAT	AGTTCCACTTCCCATGTTGGT	qRT-PCR
StD6PK	AGC1	TCCCCCGGGATGGCTTCGAATTTTGG	CGGGATCCCTAGAAGAAATCAAATTCGAGG	Stable conversion
StD6PK	AGC1	GAGGTACCATGGCTTCGAATTTTGGTGC	AGTGGATCCGAAGAAATCAAATTCGAGGT	Subcellular localization
kanR		ACCGCTGCGTAAAAGATACGGA	TTCTCCCAATCAGGCTTGATCC	Positive identification

## Sheet: S5
Table S5.Expression Patterns of StAGCs at Different Time Points Under Late Blight Stress.
Gene ID	0h	24h	48h	72h
Soltu.Q9.Chr09_A30025609.g	3.41015	2.67941	1.9131	2.16948
Soltu.Q9.Chr04_A40011450.g	3.69315	7.40543	2.91442	7.23611
Soltu.Q9.Chr03_A20008791.g	0.68509	20.2773	1.31504	0.832839
Soltu.Q9.Chr04_A10012245.g	13.6669	8.69373	7.13063	8.4296
Soltu.Q9.Chr09_A20023381.g	1.3861	1.63432	1.3273	1.34158
Soltu.Q9.Chr04_A40011232.g	0.626369	0.287735	0.541991	0.701729
Soltu.Q9.Chr12_A30032272.g	1.36789	0.164769	0.130597	0.0811624
Soltu.Q9.Chr11_A20028563.g	0.062682	0.110933	0.0769087	0.116925
Soltu.Q9.Chr11_A40028271.g	0.723422	2.55386	0.69369	1.66188
Soltu.Q9.Chr07_A40019362.g	0.164408	0.59093	0.0756502	0.0302665
Soltu.Q9.Chr05_A10014490.g	0	0.128502	0	0.121838
Soltu.Q9.Chr05_A20014031.g	3.39572	3.29832	1.35963	2.22097
Soltu.Q9.Chr06_A30015710.g	0.773307	0.710743	0.472617	1.22899
Soltu.Q9.Chr08_A30022039.g	0.277262	1.05616	0.497789	0.645794
Soltu.Q9.Chr02_A20005266.g	0.301329	0.461527	0.242414	0.833505
Soltu.Q9.Chr11_A40028272.g	0.101428	0.0502723	0.0619223	0.0638692
Soltu.Q9.Chr02_A20005145.g	0.94293	1.89789	0.895597	1.53617
Soltu.Q9.Chr11_A40027526.g	0.110529	0	0.0698438	0.387172
Soltu.Q9.Chr11_A10026657.g	0.242676	0	0.0670242	0.292703
Soltu.Q9.Chr03_A40008105.g	0	0	0	0
Soltu.Q9.Chr10_A10024902.g	0.199049	0.0377884	0.0970851	0.102881
Soltu.Q9.Chr06_A10016727.g	1.03481	1.04423	0.978387	0.837804
Soltu.Q9.Chr11_A20028816.g	7.6854	10.7459	7.48628	18.8745
Soltu.Q9.Chr04_A20012390.g	0.636363	1.38494	0.3523	0.714772
Soltu.Q9.Chr01_A40003121.g	0.0176821	0.00775926	0	0
Soltu.Q9.Chr09_A10023912.g	8.29184	6.43598	4.74461	5.17904
Soltu.Q9.Chr12_A40030533.g	0.0572273	0.0186821	0.0516319	0.19234
Soltu.Q9.Chr10_A20025948.g	0.229218	0.162895	0.251794	0.283627
Soltu.Q9.Chr12_A30029856.g	0.122607	0.335075	0.06947	0.275482
Soltu.Q9.Chr11_A20028562.g	0	0	0	0
Soltu.Q9.Chr09_A30024187.g	2.11116	3.1995	13.6882	0.665159
Soltu.Q9.Chr06_A40015622.g	0.543694	0.593494	0.856063	0.796115
Soltu.Q9.Chr11_A20028085.g	0.0171686	0.0233027	0.00196315	0.0274777
Soltu.Q9.Chr04_A20010851.g	2.14909	4.61291	1.79469	4.80876
Soltu.Q9.Chr03_A40010353.g	0.884864	2.03084	0.586079	1.49159
Soltu.Q9.Chr03_A40010365.g	0.0119718	0.0136005	0.00634	0.0246092
Soltu.Q9.Chr09_A40022812.g	0.0580272	0	0.125077	0.177602
Soltu.Q9.Chr04_A20012281.g	5.85328	4.19585	4.74359	3.64417
Soltu.Q9.Chr09_A30023671.g	0.012609	0.130831	0.166072	0.286085
Soltu.Q9.Chr11_A40027425.g	1.41793	2.44546	1.92822	3.05699
Soltu.Q9.Chr03_A20008285.g	0.342848	0.106385	0.165161	0.160299
Soltu.Q9.Chr02_A20007257.g	1.17471	17.3296	3.2246	2.3559
Soltu.Q9.Chr08_A20020730.g	0.652549	0.456592	0.425056	0.31785
Soltu.Q9.Chr06_A30018355.g	0.382483	0.202331	0.583922	0.110604
Soltu.Q9.Chr07_A30021586.g	6.43039	16.4539	6.76651	19.8764
Soltu.Q9.Chr06_A10016081.g	13.6164	42.7519	8.02136	8.96039
Soltu.Q9.Chr01_A30003011.g	3.92504	0.659009	1.76809	2.66411
Soltu.Q9.Chr11_A10026590.g	1.04116	2.94094	2.28159	3.02657
Soltu.Q9.Chr12_A30032424.g	0.14418	0.511012	0.0838058	0.398958
Soltu.Q9.Chr12_A30029752.g	0.00962037	0.00694373	0	0.0218937
Soltu.Q9.Chr06_A20015057.g	1.24257	1.34658	0.795369	2.45806
Soltu.Q9.Chr06_A40015647.g	0.321368	0.471586	0.474525	0.752438
Soltu.Q9.Chr02_A20007145.g	0.229395	0.122725	0.300182	0.441015
Soltu.Q9.Chr12_A20029432.g	0	0	0	0
Soltu.Q9.Chr08_A10020479.g	0.635306	0.709117	0.683651	0.398915
Soltu.Q9.Chr11_A40028013.g	0	0.00300572	0	0.00560133
Soltu.Q9.Chr04_A20010522.g	0.630505	0.525737	0.502778	0.51589
Soltu.Q9.Chr06_A30017523.g	0	0	0	0
Soltu.Q9.Chr06_A10016114.g	8.53562	31.7316	8.61351	7.769
Soltu.Q9.Chr10_A20024439.g	4.40757	12.1866	2.6217	6.29188
Soltu.Q9.Chr07_A40020123.g	3.52506	4.56539	2.24934	5.60284
Soltu.Q9.Chr06_A20015726.g	0.131848	0.107484	0.068222	0.048927
Soltu.Q9.Chr03_A40010375.g	0.113123	0.714413	0.0840413	0.386625
Soltu.Q9.Chr09_A20023864.g	3.28556	1.93198	1.63021	1.91599
Soltu.Q9.Chr09_A10021936.g	0.158047	0.0504813	0.201605	0.0764786
Soltu.Q9.Chr06_A30018353.g	0.422439	0.230589	0.578087	0.125072
Soltu.Q9.Chr12_A30032228.g	0.184484	0.0713311	0.0141679	0.0128158
Soltu.Q9.Chr01_A20002495.g	0.405639	0.300117	0.0457485	0.150612
Soltu.Q9.Chr05_A30015232.g	0	0.0454229	0	0
Soltu.Q9.Chr06_A40017055.g	0	0	0	0
Soltu.Q9.Chr03_A20009239.g	4.42909	6.77384	2.87827	4.15671
Soltu.Q9.Chr03_A40008426.g	2.1863	43.5432	6.47782	2.3264
Soltu.Q9.Chr06_A20015725.g	0.0440191	0.0369155	0.0422632	0.00978539
Soltu.Q9.Chr03_A30008952.g	0.00098425	0.00131091	0.00112244	0.00473092
Soltu.Q9.Chr11_A40028682.g	4.36454	7.59693	2.95314	9.35613
Soltu.Q9.Chr01_A20002913.g	0.841679	0.212281	0.542605	0.803996
Soltu.Q9.Chr11_A30028110.g	1.3183	2.00374	1.5808	2.8786
Soltu.Q9.Chr11_A20027134.g	0.0912878	0	0	0.0846631
Soltu.Q9.Chr11_A10026714.g	0.358522	0.0304103	0.0606026	0.638983
Soltu.Q9.Chr10_A30027332.g	35.6917	42.9127	44.7571	20.3797
Soltu.Q9.Chr03_A40010372.g	0.513519	1.52834	0.440862	0.508664
Soltu.Q9.Chr11_A30029316.g	0.123592	0.417943	0.0672326	0.185626
Soltu.Q9.Chr04_A30010051.g	10.5203	14.8266	5.31746	2.82474
Soltu.Q9.Chr08_A40021157.g	0.822235	0.271123	0.388277	0.273468
Soltu.Q9.Chr02_A30005218.g	0	0	0	0
Soltu.Q9.Chr01_A40003566.g	3.27874	1.03828	1.67671	2.76452
Soltu.Q9.Chr12_A20030324.g	0.0807865	0	0.0238677	0
Soltu.Q9.Chr09_A20022411.g	0.0874273	0.0968569	0.172333	0.228295
Soltu.Q9.Chr10_A20025972.g	0.091343	0.0100651	0.0684975	0.137414
Soltu.Q9.Chr01_A10002616.g	0	0	0	0
Soltu.Q9.Chr12_A30030076.g	1.63973	2.79662	0.94631	1.87977
Soltu.Q9.Chr03_A10007778.g	6.12706	9.76742	3.90481	5.75199
Soltu.Q9.Chr11_A30029317.g	0.0621512	0.374293	0.0531176	0.130503
Soltu.Q9.Chr10_A20024472.g	1.28245	5.30884	0.824082	2.50606
Soltu.Q9.Chr10_A10024899.g	0.118088	0.0113409	0.0285984	0.0792782
Soltu.Q9.Chr03_A20009871.g	0.401926	1.53385	0.370175	1.24788
Soltu.Q9.Chr03_A10007470.g	1.74507	22.9061	2.09038	1.57729
Soltu.Q9.Chr02_A40005680.g	0.144599	0.27795	0.163812	0.208708
Soltu.Q9.Chr10_A10024186.g	3.59618	7.82329	1.73401	5.62197
Soltu.Q9.Chr04_A30010208.g	1.7096	3.69944	1.64996	3.51276
Soltu.Q9.Chr05_A30014219.g	2.33323	1.42829	1.04214	1.19046
Soltu.Q9.Chr01_A20002509.g	0.266274	0.154823	0.015521	0.0823328
Soltu.Q9.Chr02_A10005554.g	0.0255386	0.226154	0	0.24737
Soltu.Q9.Chr12_A20029435.g	0	0	0	0
Soltu.Q9.Chr12_A40030472.g	0.2525	0.0222954	0.026694	0.0717354
Soltu.Q9.Chr11_A20027069.g	1.0283	2.00631	1.60888	2.36643
Soltu.Q9.Chr09_A30025154.g	0.604703	0.641441	0.600167	0.737533
Soltu.Q9.Chr04_A30010052.g	2.25805	5.14695	1.51471	0.591334
Soltu.Q9.Chr03_A40008696.g	4.80956	4.59666	2.13022	2.90264
Soltu.Q9.Chr04_A30009888.g	7.40416	13.6003	4.30739	2.76514
Soltu.Q9.Chr04_A40013092.g	1.86935	4.65227	1.09015	2.46796
Soltu.Q9.Chr11_A30029471.g	10.7871	17.1987	5.59447	21.8132
Soltu.Q9.Chr04_A20010617.g	32.3803	45.2044	14.1271	9.55118
Soltu.Q9.Chr04_A10010084.g	0.654072	0.513218	0.640894	0.635645
Soltu.Q9.Chr06_A30018042.g	0.682525	1.08592	0.473923	0.686188
Soltu.Q9.Chr08_A20020586.g	0.172652	0.497991	0.225422	0.369726
Soltu.Q9.Chr04_A10010194.g	35.1623	25.7048	7.75909	9.65763
Soltu.Q9.Chr10_A40025888.g	8.05074	14.7874	8.60595	5.13029
Soltu.Q9.Chr02_A30006752.g	0.0366496	0	0.0208976	0.198903
Soltu.Q9.Chr03_A40008662.g	0.0537627	0.0760994	0.0420505	0.0220997
Soltu.Q9.Chr12_A40029092.g	0.0408842	0.0344759	0.0638049	0.0702306
Soltu.Q9.Chr09_A10022698.g	0.605156	1.10255	4.35202	0.17116
Soltu.Q9.Chr08_A10019932.g	0.157507	0.431755	0.218798	0.483127
Soltu.Q9.Chr02_A40007457.g	0.0980591	0.0859676	0.42446	0.263288
Soltu.Q9.Chr12_A30032399.g	0.0545659	0.0689225	0.0466438	0.00917436
Soltu.Q9.Chr06_A30018063.g	1.16968	1.82758	1.00653	1.55119
Soltu.Q9.Chr11_A30029318.g	0.132	0.0651812	0.0736919	0.28464
Soltu.Q9.Chr09_A40023713.g	0.645025	0.863108	0.767768	0.758026
Soltu.Q9.Chr08_A30022161.g	0.243072	0.0841129	0.0655485	0.199368
Soltu.Q9.Chr04_A10010064.g	0.0170187	0.107562	0.0770633	0.110164
Soltu.Q9.Chr03_A20009132.g	0	0.0119161	0	0
Soltu.Q9.Chr12_A20029162.g	0.786725	2.89001	0.347879	0.873963
Soltu.Q9.Chr04_A30009887.g	28.5595	41.0017	28.9693	19.3829
Soltu.Q9.Chr05_A40015408.g	0	0	0	0.0702357
Soltu.Q9.Chr04_A20010618.g	3.13988	5.12572	1.82781	1.23778
Soltu.Q9.Chr02_A30005296.g	0.0792415	0.272128	0.0945746	0.197278
Soltu.Q9.Chr02_A10006548.g	2.63924	5.57457	5.19879	3.99025
Soltu.Q9.Chr10_A40026597.g	0.0914314	0.0489212	0.0400801	0.153574
Soltu.Q9.Chr07_A10018902.g	1.77387	4.75465	2.12291	7.00127
Soltu.Q9.Chr06_A10015925.g	1.00711	1.25028	0.50036	1.25941
Soltu.Q9.Chr04_A10010197.g	2.56014	10.9861	1.55259	2.14898

## Sheet: S6
Table S6.Phenotypic statistics of WT and OE strains 5 days after inoculation with late blight.
	The proportion of leaves with lesion area greater than 60 %（%）	The proportion of leaves with a lesion area of 30 % ~ 60 %（%）	The proportion of leaves with a lesion area of 10 % ~ 30 %（%）
WT1	19.7531	7.40741	3.7037
WT2	15.873	7.93651	3.1746
StD6PK-OE21	1.0101	3.0303	7.07071
StD6PK-OE31	0	2.27273	5.68182
